# Supplementary material for: Fucoidan Alleviates Renal Fibrosis in Diabetic Kidney Disease via Inhibition of NLRP3 Inflammasome-Mediated Podocyte Pyroptosis
Source: Front Pharmacol. 2022 Mar 18;13:790937. doi: 10.3389/fphar.2022.790937 (PMC8972405; doi:10.3389/fphar.2022.790937)
Supplement: Supplementary file 1 [file DataSheet3.ZIP]

Archive with 3 entries (2 files):
- Original data of Figure 3/
- Original data of Figure 3/Figure 3A-Smad2-3 beta-actin TGF-beta-1 GAPDH-original image-1-3.pdf
- Original data of Figure 3/Figure 3B-C.xlsx
