# Supplementary material for: Fucoidan Alleviates Renal Fibrosis in Diabetic Kidney Disease via Inhibition of NLRP3 Inflammasome-Mediated Podocyte Pyroptosis
Source: Front Pharmacol. 2022 Mar 18;13:790937. doi: 10.3389/fphar.2022.790937 (PMC8972405; doi:10.3389/fphar.2022.790937)
Supplement: Supplementary file 1 [file DataSheet3.ZIP › Original data of Figure 3/Figure 3B-C.xlsx]

## Sheet: TGF-β1
	TGF-β1	GAPDH	rate
Sham	40.2	72.04	0.558023
Vehicle	72.9	76.64	0.9512
FPS	46.28	62.72	0.737883
RAP	43.62	61.88	0.704913
Sham	23.33	49.01	0.476025
Vehicle	70.22	41.39	1.69655
FPS	42.84	43.98	0.974079
RAP	36.74	41.04	0.895224
Sham	23.25	56.64	0.410487
Vehicle	69.03	45.88	1.50458
FPS	51.94	49.35	1.05248
RAP	30.09	46.32	0.649611

## Sheet: Smad2-3
	Smad2/3	β-actin	rate
Sham	26.22	52.32	0.501147
Vehicle	56.85	52.28	1.08741
FPS	32.4	50.37	0.64324
RAP	33.11	48.5	0.68268
Sham	32.22	57.85	0.556958
Vehicle	59	54.91	1.07449
FPS	31.58	45.89	0.688167
RAP	27.48	44.23	0.621298
Sham	34.21	64.06	0.534031
Vehicle	63.26	63.07	1.00301
FPS	35.7	74.78	0.4774
RAP	44.28	70	0.632571
