# Supplementary material for: Fucoidan Alleviates Renal Fibrosis in Diabetic Kidney Disease via Inhibition of NLRP3 Inflammasome-Mediated Podocyte Pyroptosis
Source: Front Pharmacol. 2022 Mar 18;13:790937. doi: 10.3389/fphar.2022.790937 (PMC8972405; doi:10.3389/fphar.2022.790937)
Supplement: Supplementary file 2 [file DataSheet14.ZIP]

Archive with 44 entries (43 files):
- Original data of Figure 14/
- Original data of Figure 14/Figure 14A-GAPDH-1.jpg
- Original data of Figure 14/Figure 14A-GAPDH-2.jpg
- Original data of Figure 14/Figure 14A-GAPDH-3.jpg
- Original data of Figure 14/Figure 14A-GAPDH-original image-1.jpg
- Original data of Figure 14/Figure 14A-GAPDH-original image-2.jpg
- Original data of Figure 14/Figure 14A-GAPDH-original image-3.jpg
- Original data of Figure 14/Figure 14A-mTORC1-1.tif
- Original data of Figure 14/Figure 14A-mTORC1-2.tif
- Original data of Figure 14/Figure 14A-mTORC1-3.tif
- Original data of Figure 14/Figure 14A-mTORC1-original image-1.tif
- Original data of Figure 14/Figure 14A-mTORC1-original image-2.tif
- Original data of Figure 14/Figure 14A-mTORC1-original image-3.tif
- Original data of Figure 14/Figure 14A-NLRP3-1.tif
- Original data of Figure 14/Figure 14A-NLRP3-2.tif
- Original data of Figure 14/Figure 14A-NLRP3-3.tif
- Original data of Figure 14/Figure 14A-NLRP3-original image-1.tif
- Original data of Figure 14/Figure 14A-NLRP3-original image-2.tif
- Original data of Figure 14/Figure 14A-NLRP3-original image-3.tif
- Original data of Figure 14/Figure 14A-p-AMPK-1.tif
- Original data of Figure 14/Figure 14A-p-AMPK-2.tif
- Original data of Figure 14/Figure 14A-p-AMPK-3.tif
- Original data of Figure 14/Figure 14A-p-AMPK-original image-1.tif
- Original data of Figure 14/Figure 14A-p-AMPK-original image-2.tif
- Original data of Figure 14/Figure 14A-p-AMPK-original image-3.tif
- Original data of Figure 14/Figure 14A-p-mTORC1-1.tif
- Original data of Figure 14/Figure 14A-p-mTORC1-2.tif
- Original data of Figure 14/Figure 14A-p-mTORC1-3.tif
- Original data of Figure 14/Figure 14A-p-mTORC1-original image-1.tif
- Original data of Figure 14/Figure 14A-p-mTORC1-original image-2.tif
- Original data of Figure 14/Figure 14A-p-mTORC1-original image-3.tif
- Original data of Figure 14/Figure 14A-p-raptor-1.tif
- Original data of Figure 14/Figure 14A-p-raptor-2.tif
- Original data of Figure 14/Figure 14A-p-raptor-3.tif
- Original data of Figure 14/Figure 14A-p-raptor-original image-1.tif
- Original data of Figure 14/Figure 14A-p-raptor-original image-2.tif
- Original data of Figure 14/Figure 14A-p-raptor-original image-3.tif
- Original data of Figure 14/Figure 14A-raptor-1.tif
- Original data of Figure 14/Figure 14A-raptor-2.tif
- Original data of Figure 14/Figure 14A-raptor-3.tif
- Original data of Figure 14/Figure 14A-raptor-original image-1.tif
- Original data of Figure 14/Figure 14A-raptor-original image-2.tif
- Original data of Figure 14/Figure 14A-raptor-original image-3.tif
- Original data of Figure 14/Figure 14B-E.xlsx
