# Supplementary material for: Fucoidan Alleviates Renal Fibrosis in Diabetic Kidney Disease via Inhibition of NLRP3 Inflammasome-Mediated Podocyte Pyroptosis
Source: Front Pharmacol. 2022 Mar 18;13:790937. doi: 10.3389/fphar.2022.790937 (PMC8972405; doi:10.3389/fphar.2022.790937)
Supplement: Supplementary file 2 [file DataSheet14.ZIP › Original data of Figure 14/Figure 14B-E.xlsx]

## Sheet:  p-AMPK GAPDH
	p-AMPK	GAPDH	rate
Sham	87.566	72.986	1.19976
Vehicle	42.195	75.992	0.555256
FPS	70.629	79.667	0.886553
RAP	44.722	77.367	0.57805
Metformin	73.751	69.45	1.06193
Sham	108.936	75.117	1.45022
Vehicle	49.011	75.967	0.645162
FPS	94.308	77.04	1.22414
RAP	51.132	74.761	0.683939
Metformin	100.688	75.526	1.33316
Sham	84.317	56.446	1.49376
Vehicle	45.281	58.609	0.772595
FPS	72.026	58.73	1.22639
RAP	50.586	57.508	0.879634
Metformin	81.773	54.817	1.49175

## Sheet: p-raptor raptor
	p-raptor	raptor	rate
Sham	53.438	137.054	0.389905
Vehicle	96.468	137.07	0.703786
FPS	38.323	135.136	0.283588
RAP	84.262	132.88	0.634121
Metformin	45.974	130.779	0.35154
Sham	44.907	92.793	0.483948
Vehicle	84.275	88.343	0.953952
FPS	48.396	103.794	0.46627
RAP	102.688	90.954	1.12901
Metformin	55.932	86.105	0.649579
Sham	88.867	130.265	0.682202
Vehicle	124.563	125.354	0.99369
FPS	71.323	110.801	0.643704
RAP	115.976	116.665	0.994094
Metformin	73.196	110.046	0.66514

## Sheet: p-mTORC1 mTORC1
	p-mTORC1	mTORC1	rate
Sham	43.342	102.549	0.422647
Vehicle	92.448	95.609	0.966938
FPS	42.044	94.827	0.443376
RAP	53.633	91.981	0.583088
Metformin	45.626	97.628	0.467345
Sham	45.926	60.228	0.762536
Vehicle	112.513	79.991	1.40657
FPS	46.446	88.51	0.524754
RAP	49.754	60.24	0.82593
Metformin	37.455	60.884	0.615186
Sham	57.955	102.276	0.566653
Vehicle	98.595	90.921	1.0844
FPS	63.22	87.525	0.722308
RAP	62.552	81.68	0.765818
Metformin	53.904	78.141	0.68983

## Sheet: NLRP3 GAPDH
	NLRP3	GAPDH	rate
Sham	95.123	72.986	1.3033
Vehicle	152.442	75.992	2.00603
FPS	86.612	79.667	1.08718
RAP	84.088	77.367	1.08687
Metformin	90.735	69.45	1.30648
Sham	123.56	75.117	1.6449
Vehicle	171.03	75.967	2.25137
FPS	106.762	77.04	1.3858
RAP	98.356	74.761	1.31561
Metformin	104.68	75.526	1.38601
Sham	94.766	56.446	1.67888
Vehicle	146.255	58.609	2.49544
FPS	75.864	58.73	1.29174
RAP	53.03	57.508	0.922133
Metformin	55.522	54.817	1.01286
