# Supplementary material for: Fucoidan Alleviates Renal Fibrosis in Diabetic Kidney Disease via Inhibition of NLRP3 Inflammasome-Mediated Podocyte Pyroptosis
Source: Front Pharmacol. 2022 Mar 18;13:790937. doi: 10.3389/fphar.2022.790937 (PMC8972405; doi:10.3389/fphar.2022.790937)
Supplement: Supplementary file 3 [file DataSheet11.ZIP]

Archive with 15 entries (14 files):
- Original data of Figure 11/
- Original data of Figure 11/Figure 11A-ASC-1.tif
- Original data of Figure 11/Figure 11A-ASC-2.tif
- Original data of Figure 11/Figure 11A-ASC-3.tif
- Original data of Figure 11/Figure 11A-ASC-original image-1.tif
- Original data of Figure 11/Figure 11A-ASC-original image-2.tif
- Original data of Figure 11/Figure 11A-ASC-original image-3.tif
- Original data of Figure 11/Figure 11A-NLRP3-1.tif
- Original data of Figure 11/Figure 11A-NLRP3-2.tif
- Original data of Figure 11/Figure 11A-NLRP3-3.tif
- Original data of Figure 11/Figure 11A-NLRP3-original image-1.tif
- Original data of Figure 11/Figure 11A-NLRP3-original image-2.tif
- Original data of Figure 11/Figure 11A-NLRP3-original image-3.Tif
- Original data of Figure 11/Figure 11A-pro-Caspase-1, cleaved-Caspase-1 and β-actin-original image-1-3.pdf
- Original data of Figure 11/Figure 11B-D.xlsx
