# Supplementary material for: Fucoidan Alleviates Renal Fibrosis in Diabetic Kidney Disease via Inhibition of NLRP3 Inflammasome-Mediated Podocyte Pyroptosis
Source: Front Pharmacol. 2022 Mar 18;13:790937. doi: 10.3389/fphar.2022.790937 (PMC8972405; doi:10.3389/fphar.2022.790937)
Supplement: Supplementary file 3 [file DataSheet11.ZIP › Original data of Figure 11/Figure 11B-D.xlsx]

## Sheet: NLRP3 GAPDH
	NLRP3	GAPDH	rate
Sham	80.496	56.446	1.42607
Vehicle	112.446	58.609	1.91858
FPS	80.157	58.73	1.36484
RAP	76.51	57.508	1.33042
MCC950	60.063	54.817	1.0957
Sham	114.805	72.986	1.57297
Vehicle	141.828	75.992	1.86635
FPS	94.129	79.667	1.18153
RAP	93.361	77.367	1.20673
MCC950	89.499	69.45	1.28868
Sham	65.08	75.117	0.866382
Vehicle	108.908	75.967	1.43362
FPS	71.567	77.04	0.928959
RAP	74.952	74.761	1.00255
MCC950	74.637	75.526	0.988229

## Sheet: ASC GAPDH
	ASC	GAPDH	rate
Sham	78.712	56.446	1.39447
Vehicle	100.468	58.609	1.71421
FPS	64.821	58.73	1.10371
RAP	58.88	57.508	1.02386
MCC950	59.046	54.817	1.07715
Sham	81.132	72.986	1.11161
Vehicle	146.655	75.992	1.92987
FPS	88.729	79.667	1.11375
RAP	93.542	77.367	1.20907
MCC950	99.825	69.45	1.43737
Sham	91.603	75.117	1.21947
Vehicle	144.695	75.967	1.90471
FPS	99.415	77.04	1.29043
RAP	97.309	74.761	1.3016
MCC950	87.975	75.526	1.16483

## Sheet: cleaved Caspase-1 pro-Caspase-1
	cleaved	pro	rate
Sham	17.18	59.43	0.28908
Vehicle	49.05	69.08	0.710046
FPS	26.78	67.61	0.396095
RAP	22.57	64.19	0.351612
MCC950	24.32	58.36	0.416724
Sham	30.92	80.92	0.382106
Vehicle	51.49	82.46	0.624424
FPS	35.24	84.04	0.419324
RAP	36.71	92.18	0.398243
MCC950	36.34	83.81	0.4336
Sham	13.67	50.01	0.273345
Vehicle	38.6	56.67	0.681136
FPS	16.81	59.35	0.283235
RAP	13.63	60.14	0.226638
MCC950	15.47	62.7	0.24673
