# Supplementary material for: Fucoidan Alleviates Renal Fibrosis in Diabetic Kidney Disease via Inhibition of NLRP3 Inflammasome-Mediated Podocyte Pyroptosis
Source: Front Pharmacol. 2022 Mar 18;13:790937. doi: 10.3389/fphar.2022.790937 (PMC8972405; doi:10.3389/fphar.2022.790937)
Supplement: Supplementary file 4 [file DataSheet8.ZIP]

Archive with 8 entries (7 files):
- Original data of Figure 8/
- Original data of Figure 8/Figure 8A-Control-original image.tif
- Original data of Figure 8/Figure 8A-HG+FPS-original image.tif
- Original data of Figure 8/Figure 8A-HG+MCC950-original image.tif
- Original data of Figure 8/Figure 8A-HG+RAP-original image.tif
- Original data of Figure 8/Figure 8A-HG-original image.tif
- Original data of Figure 8/Figure 8B and D-GSDMD and GSDMD-N-original image-1-3.pdf
- Original data of Figure 8/Figure 8C and E.xlsx
