# Supplementary material for: Fucoidan Alleviates Renal Fibrosis in Diabetic Kidney Disease via Inhibition of NLRP3 Inflammasome-Mediated Podocyte Pyroptosis
Source: Front Pharmacol. 2022 Mar 18;13:790937. doi: 10.3389/fphar.2022.790937 (PMC8972405; doi:10.3389/fphar.2022.790937)
Supplement: Supplementary file 4 [file DataSheet8.ZIP › Original data of Figure 8/Figure 8C and E.xlsx]

## Sheet: GSDMD GSDMD-N-HG
	GSDMD-N	GAPDH	比值
Sham	21.74	57.52	0.377955
Vehicle	53.78	56.62	0.949841
FPS	32.31	53.97	0.598666
RAP	28.91	55.24	0.523353
MCC950	29.55	56.23	0.52552
Sham	22.48	49.66	0.452678
Vehicle	53.49	57.63	0.928162
FPS	32.63	68.3	0.477745
RAP	39.59	59.2	0.66875
MCC950	26.07	56.27	0.463302
Sham	22.05	43.73	0.504231
Vehicle	63.94	60.7	1.05338
FPS	45.08	59.06	0.763292
RAP	30.24	56.91	0.531365
MCC950	40.38	63.18	0.639126

## Sheet: GSDMD GSDMD-N-LPS
	GSDMD-N	GAPDH	比值
Sham	27.25	62.33	0.437189
Vehicle	57.07	60.352	0.945619
FPS	28.93	52.96	0.546261
RAP	26.4	50.918	0.518481
MCC950	24.35	58.08	0.419249
Sham	13.11	40.22	0.325957
Vehicle	42.48	56.28	0.754797
FPS	29.18	49.34	0.591407
RAP	25.68	46.14	0.556567
MCC950	22.77	39.08	0.582651
Sham	10.86	44.01	0.246762
Vehicle	31.46	46.05	0.68317
FPS	19.38	68.12	0.284498
RAP	19.43	48.86	0.397667
MCC950	18.07	52.91	0.341523
