# Supplementary material for: Fucoidan Alleviates Renal Fibrosis in Diabetic Kidney Disease via Inhibition of NLRP3 Inflammasome-Mediated Podocyte Pyroptosis
Source: Front Pharmacol. 2022 Mar 18;13:790937. doi: 10.3389/fphar.2022.790937 (PMC8972405; doi:10.3389/fphar.2022.790937)
Supplement: Supplementary file 5 [file DataSheet9.ZIP]

Archive with 14 entries (13 files):
- Original data of Figure 9/
- Original data of Figure 9/Figure 9A-ASC(FPS).tif
- Original data of Figure 9/Figure 9A-ASC(RAP).tif
- Original data of Figure 9/Figure 9A-ASC(Sham).tif
- Original data of Figure 9/Figure 9A-ASC(Vehicle).tif
- Original data of Figure 9/Figure 9A-Caspase-1(FPS).tif
- Original data of Figure 9/Figure 9A-Caspase-1(RAP).tif
- Original data of Figure 9/Figure 9A-Caspase-1(Sham).tif
- Original data of Figure 9/Figure 9A-Caspase-1(Vehicle).tif
- Original data of Figure 9/Figure 9A-NLRP3(FPS).tif
- Original data of Figure 9/Figure 9A-NLRP3(RAP).tif
- Original data of Figure 9/Figure 9A-NLRP3(Sham).tif
- Original data of Figure 9/Figure 9A-NLRP3(Vehicle).tif
- Original data of Figure 9/Figure 9B-D.xlsx
