# Supplementary material for: Fucoidan Alleviates Renal Fibrosis in Diabetic Kidney Disease via Inhibition of NLRP3 Inflammasome-Mediated Podocyte Pyroptosis
Source: Front Pharmacol. 2022 Mar 18;13:790937. doi: 10.3389/fphar.2022.790937 (PMC8972405; doi:10.3389/fphar.2022.790937)
Supplement: Supplementary file 5 [file DataSheet9.ZIP › Original data of Figure 9/Figure 9B-D.xlsx]

## Sheet: NLRP3
Stats	Area	IOD			Stats	Area	IOD			Stats	Area	IOD			Stats	Area	IOD
Min	10	1.54471			Min	14	4.19512			Min	10	1.58707			Min	12	2.32033
(Obj.#)	53	53			(Obj.#)	21	21			(Obj.#)	46	90			(Obj.#)	29	29
Max	83	13.8729			Max	2981	1086.65			Max	2767	653.445			Max	3050	730.085
(Obj.#)	98	98			(Obj.#)	2	2			(Obj.#)	4	4			(Obj.#)	10	10
Range	73	12.3282			Range	2967	1082.46			Range	2757	651.858			Range	3038	727.765
Mean	21.0244	3.48469			Mean	758.75	276.118			Mean	188.882	43.2889			Mean	645.8	153.959
Std.Dev	16.0068	2.68404			Std.Dev	1283.02	467.964			Std.Dev	645.375	152.687			Std.Dev	1202.8	288.211
Sum	862	632.872			Sum	3035	1104.47			Sum	3211	735.911			Sum	3229	769.794
Samples	41	41			Samples	4	4			Samples	17	17			Samples	5	5
Area	180*135	24300			Area	180*135	24300			Area	180*135	24300			Area	180*135	24300
Sham	IOD/Area	0.0260441			Vehicle	IOD/Area	0.0454515			FPS	IOD/Area	0.0302844			RAP	IOD/Area	0.0316788
		0.029436					0.049087					0.031265					0.024567
		0.034321					0.056342					0.033145					0.025216
		0.019785					0.051852					0.0390832					0.033982
		0.023942					0.048392					0.041312					0.032741

## Sheet: Caspase-1
Stats	Area	IOD			Stats	Area	IOD			Stats	Area	IOD			Stats	Area	IOD
Min	10	1.7021			Min	10	1.75953			Min	10	1.52313			Min	13	3.78579
(Obj.#)	25	64			(Obj.#)	129	129			(Obj.#)	83	83			(Obj.#)	9	9
Max	226	48.827			Max	2580	949.033			Max	2206	490.687			Max	2365	615.578
(Obj.#)	8	8			(Obj.#)	6	6			(Obj.#)	2	2			(Obj.#)	4	4
Range	216	47.1249			Range	2570	947.274			Range	2196	489.164			Range	2352	611.792
Mean	29.6905	6.15258			Mean	335.75	120.858			Mean	387.833	85.1134			Mean	497.4	129.903
Std.Dev	36.0274	8.00949			Std.Dev	848.252	313.021			Std.Dev	813.253	181.395			Std.Dev	933.926	242.867
Sum	1247	523.409			Sum	2686	996.866			Sum	2327	556.68			Sum	2487	649.513
Samples	42	42			Samples	8	8			Samples	6	6			Samples	5	5
Area	180*135	24300			Area	180*135	24300			Area	180*135	24300			Area	180*135	24300
Sham	IOD/Area	0.0215394			Vehicle	IOD/Area	0.0410233			FPS	IOD/Area	0.0229087			RAP	IOD/Area	0.0267289
		0.019856					0.053245					0.0225876					0.032431
		0.023458					0.051234					0.029876					0.032897
		0.029853					0.0469321					0.025951					0.025921
		0.0198459					0.042981					0.027057					0.029673

## Sheet: ASC
Stats	Area	IOD			Stats	Area	IOD			Stats	Area	IOD			Stats	Area	IOD
Min	10	1.66156			Min	10	4.24228			Min	10	3.43779			Min	13	3.22215
(Obj.#)	67	67			(Obj.#)	10	6			(Obj.#)	15	40			(Obj.#)	11	11
Max	174	34.339			Max	3381	1115.12			Max	362	133.975			Max	1486	401.007
(Obj.#)	18	18			(Obj.#)	2	2			(Obj.#)	11	11			(Obj.#)	5	5
Range	164	32.6774			Range	3371	1110.88			Range	352	130.537			Range	1473	397.785
Mean	32.25	6.07395			Mean	1135.67	374.659			Mean	113.25	38.9847			Mean	213.125	57.3882
Std.Dev	44.1439	8.7648			Std.Dev	1587.69	523.585			Std.Dev	111.361	39.0406			Std.Dev	481.389	129.959
Sum	387	172.887			Sum	3407	1123.98			Sum	1812	623.756			Sum	1705	459.105
Samples	12	12			Samples	3	3			Samples	16	16			Samples	8	8
Area	180*135	24300			Area	180*135	24300			Area	180*135	24300			Area	180*135	24300
Sham	IOD/Area	0.00711471			Vehicle	IOD/Area	0.0462541			FPS	IOD/Area	0.025669			RAP	IOD/Area	0.0188932
		0.009567					0.059878					0.036756					0.029478
		0.0089765					0.068674					0.039689					0.034634
		0.010947					0.069531					0.034582					0.026973
		0.015381					0.058602					0.029731					0.024863
