# Supplementary material for: Fucoidan Alleviates Renal Fibrosis in Diabetic Kidney Disease via Inhibition of NLRP3 Inflammasome-Mediated Podocyte Pyroptosis
Source: Front Pharmacol. 2022 Mar 18;13:790937. doi: 10.3389/fphar.2022.790937 (PMC8972405; doi:10.3389/fphar.2022.790937)
Supplement: Supplementary file 7 [file DataSheet4.ZIP]

Archive with 15 entries (14 files):
- Original data of Figure 4/
- Original data of Figure 4/Figure 4A (FPS).tif
- Original data of Figure 4/Figure 4A (RAP).tif
- Original data of Figure 4/Figure 4A (Sham).tif
- Original data of Figure 4/Figure 4A (Vehicle).jpg
- Original data of Figure 4/Figure 4B.xlsx
- Original data of Figure 4/Figure 4C-CD2AP (FPS).jpg
- Original data of Figure 4/Figure 4C-CD2AP (RAP).jpg
- Original data of Figure 4/Figure 4C-CD2AP (Sham).jpg
- Original data of Figure 4/Figure 4C-CD2AP (Vehicle).jpg
- Original data of Figure 4/Figure 4C-podocin (FPS).jpg
- Original data of Figure 4/Figure 4C-podocin (RAP).jpg
- Original data of Figure 4/Figure 4C-podocin (Sham).jpg
- Original data of Figure 4/Figure 4C-podocin (Vehicle).jpg
- Original data of Figure 4/Figure 4D-E.xlsx
