# Supplementary material for: Fucoidan Alleviates Renal Fibrosis in Diabetic Kidney Disease via Inhibition of NLRP3 Inflammasome-Mediated Podocyte Pyroptosis
Source: Front Pharmacol. 2022 Mar 18;13:790937. doi: 10.3389/fphar.2022.790937 (PMC8972405; doi:10.3389/fphar.2022.790937)
Supplement: Supplementary file 7 [file DataSheet4.ZIP › Original data of Figure 4/Figure 4B.xlsx]

## Sheet: GBM thickness
	GBM thickness
Sham	0.3895
Sham	0.386
Sham	0.3538
Sham	0.358
Sham	0.408
Vehicle	0.3967
Vehicle	0.3329
Vehicle	0.4081
Vehicle	0.3712
Vehicle	0.4161
FPS	0.3418
FPS	0.3536
FPS	0.3936
FPS	0.3559
FPS	0.3712
RAP	0.4046
RAP	0.3607
RAP	0.3471																			em
RAP	0.4405
RAP	0.3612
