# Supplementary material for: Fucoidan Alleviates Renal Fibrosis in Diabetic Kidney Disease via Inhibition of NLRP3 Inflammasome-Mediated Podocyte Pyroptosis
Source: Front Pharmacol. 2022 Mar 18;13:790937. doi: 10.3389/fphar.2022.790937 (PMC8972405; doi:10.3389/fphar.2022.790937)
Supplement: Supplementary file 7 [file DataSheet4.ZIP › Original data of Figure 4/Figure 4D-E.xlsx]

## Sheet: podocin
podocin	IOD SUM	area	mean density
Sham	2663.73	14966	0.177985
Sham	22508.8	87425	0.257464
Sham	25568.1	90641	0.282081
Sham	36226.2	130617	0.277347
Sham	25292	117641	0.214993
Vehicle	1894.01	35530	0.0533073
Vehicle	8802.04	143427	0.0613695
Vehicle	18473.6	228260	0.0809321
Vehicle	23768.3	376020	0.0632103
Vehicle	22099.9	270535	0.0816895
FPS	3004.09	29259	0.102672
FPS	30796.8	193387	0.15925
FPS	41515.5	247590	0.167678
FPS	37215.3	239752	0.155224
FPS	37824.9	251773	0.150234
RAP	2972.75	33153	0.0896676
RAP	67067.6	297282	0.225603
RAP	33302.3	251493	0.132419
RAP	67455.2	347086	0.194347
RAP	33063.1	245774	0.134526

## Sheet: CD2AP
CD2AP	IOD SUM	area	mean density
Sham	13078.9	106643	0.122642
Sham	19815.6	93977	0.210856
Sham	23666.1	106354	0.222522
Sham	17653.8	129221	0.136617
Sham	18478.7	126438	0.146149
Vehicle	16683.7	345820	0.0482439
Vehicle	14846.1	261633	0.0567439
Vehicle	10332.5	308977	0.0334409
Vehicle	13490.3	247871	0.0544246
Vehicle	15876.2	323166	0.0491271
FPS	24101.9	256424	0.0939922
FPS	32287.1	271771	0.118803
FPS	19046.2	258141	0.0737822
FPS	31732.7	269387	0.117796
FPS	34817.9	283395	0.12286
RAP	10455.4	213978	0.0488622
RAP	14598.6	267709	0.0545316
RAP	13869.5	252541	0.0549198
RAP	20557.4	338701	0.0606947
RAP	22618.3	307074	0.0736575
