# Supplementary material for: Fucoidan Alleviates Renal Fibrosis in Diabetic Kidney Disease via Inhibition of NLRP3 Inflammasome-Mediated Podocyte Pyroptosis
Source: Front Pharmacol. 2022 Mar 18;13:790937. doi: 10.3389/fphar.2022.790937 (PMC8972405; doi:10.3389/fphar.2022.790937)
Supplement: Supplementary file 8 [file DataSheet13.ZIP › Original data of Figure 13/Figure 13B-E.xlsx]

## Sheet: p-AMPK GAPDH
	p-AMPK	GAPDH	rate
Sham	69.672	76.472	0.911079
Vehicle	27.167	97.538	0.278527
FPS	68.048	81.542	0.834515
RAP	27.739	81.542	0.340181
Sham	106.998	101.676	1.05234
Vehicle	61.126	104.078	0.58731
FPS	112.088	97.651	1.14784
RAP	72.156	102.818	0.701784
Sham	110.574	101.274	1.09183
Vehicle	67.455	106.527	0.63322
FPS	125.644	90.054	1.39521
RAP	52.223	101.356	0.515243

## Sheet: p-raptor raptor
	p-raptor	raptor	rate
Sham	55.695	122.903	0.453162
Vehicle	91.906	107.482	0.855083
FPS	49.291	127.537	0.386484
RAP	102.099	154.94	0.658958
Sham	57.655	110.051	0.523893
Vehicle	104.07	102.963	1.01075
FPS	65.254	112.992	0.57751
RAP	96.327	123.241	0.781615
Sham	55.743	117.239	0.475465
Vehicle	102.878	116.756	0.881137
FPS	79.065	114.133	0.692744
RAP	128.216	115.636	1.10879

## Sheet: p-mTORC1 mTORC1
	p-mTORC1	mTORC1	rate
Sham	56.486	72.205	0.7823
Vehicle	96.533	76.121	1.26815
FPS	55.971	71.524	0.782549
RAP	51.7	65.659	0.787402
Sham	53.75	92.65	0.58014
Vehicle	82.491	101.438	0.813216
FPS	55.252	89.787	0.615367
RAP	55.512	93.945	0.590899
Sham	47.63	68.793	0.692367
Vehicle	92.594	73.743	1.25563
FPS	39.751	64.935	0.612166
RAP	17.947	58.598	0.306273

## Sheet: NLRP3 GAPDH
	NLRP3	GAPDH	rate
Sham	43.219	76.472	0.565161
Vehicle	74.401	97.538	0.76279
FPS	42.394	81.542	0.519904
RAP	38.925	81.542	0.477361
Sham	80.055	101.676	0.787354
Vehicle	131.318	104.078	1.26173
FPS	53.655	97.651	0.549457
RAP	58.749	102.818	0.571388
Sham	61.791	101.274	0.610137
Vehicle	116.808	106.527	1.09651
FPS	60.001	90.054	0.666278
RAP	43.071	101.356	0.424948
