# Supplementary material for: Fucoidan Alleviates Renal Fibrosis in Diabetic Kidney Disease via Inhibition of NLRP3 Inflammasome-Mediated Podocyte Pyroptosis
Source: Front Pharmacol. 2022 Mar 18;13:790937. doi: 10.3389/fphar.2022.790937 (PMC8972405; doi:10.3389/fphar.2022.790937)
Supplement: Supplementary file 9 [file DataSheet1.ZIP]

Archive with 10 entries (9 files):
- Original data of Figure 1/
- Original data of Figure 1/Figure 1A-Masson (FPS).jpg
- Original data of Figure 1/Figure 1A-Masson (RAP).jpg
- Original data of Figure 1/Figure 1A-Masson (Sham).jpg
- Original data of Figure 1/Figure 1A-Masson (Vehicle).jpg
- Original data of Figure 1/Figure 1A-PAS (FPS).tif
- Original data of Figure 1/Figure 1A-PAS (RAP).tif
- Original data of Figure 1/Figure 1A-PAS (Sham).tif
- Original data of Figure 1/Figure 1A-PAS (Vehicle).tif
- Original data of Figure 1/Figure 1B-G.xlsx
