# Supplementary material for: Fucoidan Alleviates Renal Fibrosis in Diabetic Kidney Disease via Inhibition of NLRP3 Inflammasome-Mediated Podocyte Pyroptosis
Source: Front Pharmacol. 2022 Mar 18;13:790937. doi: 10.3389/fphar.2022.790937 (PMC8972405; doi:10.3389/fphar.2022.790937)
Supplement: Supplementary file 9 [file DataSheet1.ZIP › Original data of Figure 1/Figure 1B-G.xlsx]

## Sheet: GCP ECM
GCP
Sham	Vehicle	FPS	RAP
29	87	57	47
50	89	47	51
33	82	55	47
43	70	60	43
47	81	56	63
42	93	46	41
45	86	62	39
30	78	58	51
40	96	48	70
35	81	65	42
							Tukey
ECM	IOD SUM	ECM area	area sum	rate
Sham	6740.44	76639	218562	0.350651
Sham	4136.32	37883	105082	0.360509
Sham	3196.56	31543	128291	0.245871
Sham	3920.83	35912	96264	0.373057
Sham	3511.65	46268	119572	0.386947
Vehicle	16155.8	156312	257731	0.606493
Vehicle	13966.8	129698	217332	0.596774
Vehicle	14481.5	158823	271762	0.584419	Tukey
Vehicle	15344.5	186432	324407	0.574686
Vehicle	13196.2	141763	280123	0.506074
FPS	9148.64	78079	182566	0.427675
FPS	9733.5	91476	200955	0.455206
FPS	9854.49	94445	260799	0.362137
FPS	11030	87306	226114	0.386115
FPS	8886.67	85154	236526	0.36002
RAP	7756.83	66661	170926	0.389999
RAP	8912.96	79595	241727	0.329276
RAP	6342.11	63585	196048	0.324334
RAP	5833.54	53777	167891	0.320309
RAP	7038.75	59712	182480	0.327225

## Sheet: Collagen
COL	area	area SUM	rate
Sham	41925	132279	0.316944
Sham	31575	129404	0.244003
Sham	29852	108035	0.276318
Sham	41062	119399	0.343906
Sham	27494	111766	0.245996
Vehicle	97434	196674	0.495409
Vehicle	147098	310843	0.473223
Vehicle	122341	253478	0.482649		Tukey
Vehicle	157692	269676	0.584746
Vehicle	150797	257936	0.58463
FPS	75195	257794	0.291686
FPS	85199	256733	0.331858
FPS	92558	242689	0.381385
FPS	63065	177890	0.354517
FPS	108286	290697	0.372505
RAP	74356	202782	0.366679
RAP	47593	141651	0.335988
RAP	47354	140889	0.336109
RAP	92648	238398	0.388627
RAP	69664	167538	0.41581

## Sheet: Scr
	Scr
Sham	30
Sham	25
Sham	18
Sham	28
Sham	28
Vehicle	52					Tukey
Vehicle	36
Vehicle	49
Vehicle	42
Vehicle	32
FPS	47
FPS	42
FPS	38
FPS	30
FPS	26
RAP	40
RAP	35
RAP	44
RAP	37
RAP	29

## Sheet: BUN
	BUN
Sham	6.2
Sham	4.5
Sham	6.5
Sham	5.2
Sham	5.9
Vehicle	21.4
Vehicle	11.4
Vehicle	25.3
Vehicle	10.2
Vehicle	15.9					Tukey
FPS	17.2
FPS	13
FPS	10.5
FPS	14.7
FPS	16.2
RAP	18.4
RAP	15.3
RAP	17.9
RAP	13.1
RAP	10.1

## Sheet: BG
Groups		before modeling	week0	week2	week4
Sham		8.3	7.8	8	8.4
Sham		7.2	7.5	6.6	7.3
Sham		6	6.6	6.3	7.3
Sham		7.3	6.9	6	6.4
Sham		6.9	7	9.2	8.3
Vehicle	13	6.4	21.4	20.6	15.6
Vehicle	15	7.1	25.6	26.5	29.5
Vehicle	17	6.8	22.3	25.1	21.3
Vehicle	24	5.9	18.6	28.5	20.2
Vehicle	26	7.6	19.2	28.2	30.4
FPS	3	6.6	16.9	19.7	15.8
FPS	5	7.3	28.1	19.9	23.2
FPS	8	6.1	22.9	27.3	23.4
FPS	18	8.4	25.2	26.9	25.1
FPS	20	7.2	22.9	27.9	21.4
RAP	6	6.3	22.9	24.1	26.3
RAP	7	6.5	20.6	25.6	30.6
RAP	11	7.8	23.9	26.4	22.9
RAP	16	7.4	33.1	28.3	29.2
RAP	21	5.5	25.7	23.8	20.2
before modeling									Week0
Week2									Week4
