# Supplementary material for: Fucoidan Alleviates Renal Fibrosis in Diabetic Kidney Disease via Inhibition of NLRP3 Inflammasome-Mediated Podocyte Pyroptosis
Source: Front Pharmacol. 2022 Mar 18;13:790937. doi: 10.3389/fphar.2022.790937 (PMC8972405; doi:10.3389/fphar.2022.790937)
Supplement: Supplementary file 12 [file DataSheet10.ZIP › Original data of Figure 10/Figure 10B-D.xlsx]

## Sheet: NLRP3 GAPDH
	NLRP3	GAPDH	rate
Sham	187805	343435	0.546843
Vehicle	210595	328565	0.640954
FPS	178227	403048	0.442198
RAP	161248	381911	0.422214
Sham	161657	301260	0.536603
Vehicle	220782	306889	0.71942
FPS	167144	290553	0.575262
RAP	171186	376539	0.45463
Sham	140509	239985	0.585491
Vehicle	180589	272068	0.663764
FPS	128633	235352	0.546556
RAP	86482	231392	0.373747

## Sheet: ASC GAPDH
	ASC	GAPDH	rate
Sham	101238	301769	0.335482
Vehicle	197590	336097	0.587896
FPS	85225	301309	0.282849
RAP	133135	254845	0.522416
Sham	102893	301260	0.341542
Vehicle	197351	306889	0.64307
FPS	124036	290553	0.426896
RAP	155946	376539	0.414156
Sham	275673	518587	0.531585
Vehicle	381272	515494	0.739625
FPS	269966	545600	0.494806
RAP	278152	506369	0.549307

## Sheet: cleaved-Caspase-1 pro-Caspase-1
	cleaved-Caspase-1	pro-Caspase-1	比值
Sham	39.83	40.635	0.980189
Vehicle	61.169	41.639	1.46903
FPS	42.216	41.467	1.01806
RAP	40.575	44.673	0.908267
Sham	46.8	58.395	0.801438
Vehicle	68.73	59.599	1.15321
FPS	47.519	54.118	0.878063
RAP	38.236	50.911	0.751036
Sham	53.223	59.339	0.896931
Vehicle	52.41	51.707	1.0136
FPS	38.967	44.346	0.878704
RAP	14.124	19.138	0.738008
