# Supplementary material for: Fucoidan Alleviates Renal Fibrosis in Diabetic Kidney Disease via Inhibition of NLRP3 Inflammasome-Mediated Podocyte Pyroptosis
Source: Front Pharmacol. 2022 Mar 18;13:790937. doi: 10.3389/fphar.2022.790937 (PMC8972405; doi:10.3389/fphar.2022.790937)
Supplement: Supplementary file 13 [file DataSheet6.ZIP]

Archive with 20 entries (19 files):
- Original data of Figure 6/
- Original data of Figure 6/Figure 6A-GAPDH-1.jpg
- Original data of Figure 6/Figure 6A-GAPDH-2.jpg
- Original data of Figure 6/Figure 6A-GAPDH-3.jpg
- Original data of Figure 6/Figure 6A-GAPDH-original image-1.jpg
- Original data of Figure 6/Figure 6A-GAPDH-original image-2.jpg
- Original data of Figure 6/Figure 6A-GAPDH-original image-3.jpg
- Original data of Figure 6/Figure 6A-IL-6-1.tif
- Original data of Figure 6/Figure 6A-IL-6-2.tif
- Original data of Figure 6/Figure 6A-IL-6-3.tif
- Original data of Figure 6/Figure 6A-IL-6-original image-1.tif
- Original data of Figure 6/Figure 6A-IL-6-original image-2.tif
- Original data of Figure 6/Figure 6A-IL-6-original image-3.tif
- Original data of Figure 6/Figure 6A-TLR4-1.tif
- Original data of Figure 6/Figure 6A-TLR4-2.tif
- Original data of Figure 6/Figure 6A-TLR4-3.tif
- Original data of Figure 6/Figure 6A-TLR4-original image-1.jpg
- Original data of Figure 6/Figure 6A-TLR4-original image-2.tif
- Original data of Figure 6/Figure 6A-TLR4-original image-3.tif
- Original data of Figure 6/Figure 6B-C.xlsx
