# Supplementary material for: Fucoidan Alleviates Renal Fibrosis in Diabetic Kidney Disease via Inhibition of NLRP3 Inflammasome-Mediated Podocyte Pyroptosis
Source: Front Pharmacol. 2022 Mar 18;13:790937. doi: 10.3389/fphar.2022.790937 (PMC8972405; doi:10.3389/fphar.2022.790937)
Supplement: Supplementary file 13 [file DataSheet6.ZIP › Original data of Figure 6/Figure 6B-C.xlsx]

## Sheet: IL-6 GAPDH and TLR4 GAPDH
	IL-6	GAPDH	rate
Sham	81.269	138.785	0.585575
Vehicle	135.43	135.044	1.00286
FPS	68.131	135.695	0.502089
RAP	79.505	138.092	0.575739
Sham	47.071	78.82	0.597196
Vehicle	81.355	80.553	1.00996
FPS	33.895	76.305	0.444204
RAP	32.967	83.266	0.395924
Sham	21.857	107.678	0.202985
Vehicle	68.951	106.029	0.650303
FPS	27.983	104.799	0.267016
RAP	50.256	113.367	0.443304
	TLR4	GAPDH	rate
Sham	78.2	83.073	0.941341
Vehicle	120.214	93.53	1.2853
FPS	53.88	89.854	0.599639
RAP	55.327	77.766	0.711455
Sham	86.336	69.867	1.23572
Vehicle	143.191	69.599	2.05737
FPS	57.858	67.791	0.853476
RAP	62.292	66.168	0.941422
Sham	82.094	69.783	1.17642
Vehicle	126.916	82.804	1.53273
FPS	73.993	67.178	1.10145
RAP	98.499	83.341	1.18188
