# Supplementary material for: Fucoidan Alleviates Renal Fibrosis in Diabetic Kidney Disease via Inhibition of NLRP3 Inflammasome-Mediated Podocyte Pyroptosis
Source: Front Pharmacol. 2022 Mar 18;13:790937. doi: 10.3389/fphar.2022.790937 (PMC8972405; doi:10.3389/fphar.2022.790937)
Supplement: Supplementary file 14 [file DataSheet12.ZIP › Original data of Figure 12/Figure 12B and C.xlsx]

## Sheet: IL-18 pro IL-18
	IL-18	pro-IL-18	rate
Sham	39.5	98.99	0.39903
Vehicle	86.95	103.92	0.836701
FPS	31.71	89.13	0.355772
RAP	38.56	83.53	0.461631
MCC950	60.21	110.44	0.545183
Sham	21.31	68.87	0.309424
Vehicle	83.13	67.12	1.23853
FPS	36.56	64.06	0.570715
RAP	42.06	68.63	0.612852
MCC950	40.34	60.29	0.669099
Sham	41.45	85.51	0.484739
Vehicle	75.13	94.36	0.796206
FPS	45.76	89.79	0.509634
RAP	27.27	68.1	0.400441
MCC950	25.33	52.68	0.480828

## Sheet: IL-1beta pro IL-1beta
	IL-1β	pro IL-1β	rate
Sham	31.9	40.71	0.783591
Vehicle	74.12	55.26	1.3413
FPS	40.59	58.26	0.696704
RAP	43.25	45.31	0.954535
MCC950	44.64	59.76	0.746988
Sham	41.36	53.79	0.768916
Vehicle	82.97	65.98	1.2575
FPS	53.88	68.31	0.788757
RAP	48.79	55.78	0.874686
MCC950	48.98	57.01	0.859148
Sham	35.98	47.9	0.751148
Vehicle	79.67	59.91	1.32983
FPS	50.97	61.25	0.832163
RAP	45.33	48.91	0.926804
MCC950	51.36	59.03	0.870066
