# Supplementary material for: Fucoidan Alleviates Renal Fibrosis in Diabetic Kidney Disease via Inhibition of NLRP3 Inflammasome-Mediated Podocyte Pyroptosis
Source: Front Pharmacol. 2022 Mar 18;13:790937. doi: 10.3389/fphar.2022.790937 (PMC8972405; doi:10.3389/fphar.2022.790937)
Supplement: Supplementary file 15 [file DataSheet2.ZIP]

Archive with 29 entries (28 files):
- Original data of Figure 2/
- Original data of Figure 2/Figure 2A-Collagen I (FPS).jpg
- Original data of Figure 2/Figure 2A-Collagen I (RAP).jpg
- Original data of Figure 2/Figure 2A-Collagen I (Sham).jpg
- Original data of Figure 2/Figure 2A-Collagen I (Vehicle).jpg
- Original data of Figure 2/Figure 2A-FN (FPS).jpg
- Original data of Figure 2/Figure 2A-FN (RAP).jpg
- Original data of Figure 2/Figure 2A-FN (Sham).jpg
- Original data of Figure 2/Figure 2A-FN (Vehicle).jpg
- Original data of Figure 2/Figure 2B-C.xlsx
- Original data of Figure 2/Figure 2D-Collagen I--2.jpg
- Original data of Figure 2/Figure 2D-Collagen I-1.jpg
- Original data of Figure 2/Figure 2D-Collagen I-2.tif
- Original data of Figure 2/Figure 2D-Collagen I-3.tif
- Original data of Figure 2/Figure 2D-Collagen I-original image-1.jpg
- Original data of Figure 2/Figure 2D-Collagen I-original image-3.jpg
- Original data of Figure 2/Figure 2D-FN-1.tif
- Original data of Figure 2/Figure 2D-FN-2.tif
- Original data of Figure 2/Figure 2D-FN-3.jpg
- Original data of Figure 2/Figure 2D-FN-original image-1.jpg
- Original data of Figure 2/Figure 2D-FN-original image-2.jpg
- Original data of Figure 2/Figure 2D-FN-original image-3.jpg
- Original data of Figure 2/Figure 2D-GAPDH-1.jpg
- Original data of Figure 2/Figure 2D-GAPDH-2.jpg
- Original data of Figure 2/Figure 2D-GAPDH-3.jpg
- Original data of Figure 2/Figure 2D-GAPDH-original image-1.jpg
- Original data of Figure 2/Figure 2D-GAPDH-original image-2.jpg
- Original data of Figure 2/Figure 2D-GAPDH-original image-3.jpg
- Original data of Figure 2/Figure 2E-F.xlsx
