# Supplementary material for: Fucoidan Alleviates Renal Fibrosis in Diabetic Kidney Disease via Inhibition of NLRP3 Inflammasome-Mediated Podocyte Pyroptosis
Source: Front Pharmacol. 2022 Mar 18;13:790937. doi: 10.3389/fphar.2022.790937 (PMC8972405; doi:10.3389/fphar.2022.790937)
Supplement: Supplementary file 15 [file DataSheet2.ZIP › Original data of Figure 2/Figure 2B-C.xlsx]

## Sheet: FN
Stats	Area	IOD			Stats	Area	IOD			Stats	Area	IOD			Stats	Area	IOD
Min	10	1.02834			Min	10	2.03351			Min	10	2.09686			Min	10	0.865115
(Obj.#)	15	2535			(Obj.#)	87	826			(Obj.#)	143	143			(Obj.#)	279	5139
Max	2926	440.567			Max	93086	41271.6			Max	39451	11898.4			Max	137638	32535.3
(Obj.#)	4674	4674			(Obj.#)	1	1			(Obj.#)	102	102			(Obj.#)	1982	1982
Range	2916	439.539			Range	93076	41269.6			Range	39441	11896.3			Range	137628	32534.4
Mean	53.7834	7.13563			Mean	979.119	429.133			Mean	1047.64	311.328			Mean	292.378	61.2909
Std.Dev	129.943	18.894			Std.Dev	9211.07	4084.41			Std.Dev	4511.3	1357.46			Std.Dev	5472.77	1289.55
Sum	43941	15829.8			Sum	98891	63342.4			Sum	88002	46151.6			Sum	186245	39042.3
Samples	817	817			Samples	101	101			Samples	84	84			Samples	637	637
Area	1280*960	1228800	piexls		Area	1280*960	1228800	piexls		Area	1280*960	1228800	piexls		Area	1280*960	1228800	piexls
Sham	IOD/Area	0.0128823			Vehicle	IOD/Area	0.0515482			FPS	IOD/Area	0.0375583			RAP	IOD/Area	0.0317727
		0.0134993					0.0629781					0.0304069					0.0286987
		0.0157798					0.0526588					0.0282399					0.0256651
		0.016932					0.067531					0.035892					0.030861
		0.013882					0.056031					0.029743					0.024157
Stats	Area	IOD			Stats	Area	IOD			Stats	Area	IOD			Stats	Area	IOD
Min	10	1.20553			Min	10	1.19129			Min	10	1.44489			Min	10	1.19242
(Obj.#)	368	1752			(Obj.#)	111	9857			(Obj.#)	17	576			(Obj.#)	13	15188
Max	2261	401.966			Max	133935	61327.6			Max	106006	25381.1			Max	102282	19578.9
(Obj.#)	2753	2			(Obj.#)	620	620			(Obj.#)	56	56			(Obj.#)	2156	2156
Range	2251	400.76			Range	133925	61326.4			Range	105996	25379.7			Range	102272	19577.7
Mean	100.657	15.4789			Mean	168.541	63.9567			Mean	614.899	145.553			Mean	88.7482	15.519
Std.Dev	230.634	38.7488			Std.Dev	3888.45	1776.72			Std.Dev	7708.23	1845.72			Std.Dev	2533.76	485.031
Sum	36337	16587.9			Sum	203934	77387.5			Sum	115601	37364			Sum	144482	35264.9
Samples	361	361			Samples	1210	1210			Samples	188	188			Samples	1628	1628
Stats	Area	IOD			Stats	Area	IOD			Stats	Area	IOD			Stats	Area	IOD
Min	10	1.12652			Min	10	1.72201			Min	10	1.43016			Min	10	1.53745
(Obj.#)	104	6828			(Obj.#)	216	727			(Obj.#)	37	2585			(Obj.#)	74	163
Max	3441	458.794			Max	145741	62303			Max	88886	21733			Max	102553	26431.8
(Obj.#)	7451	7451			(Obj.#)	17	17			(Obj.#)	457	457			(Obj.#)	14	14
Range	3431	457.667			Range	145731	62301.3			Range	88876	21731.5			Range	102543	26430.2
Mean	105.706	14.4165			Mean	1089.33	468.892			Mean	206.611	48.5289			Mean	872.606	222.093
Std.Dev	236.518	32.5319			Std.Dev	12358.5	5282.97			Std.Dev	3935.11	962.184			Std.Dev	8581.83	2211.59
Sum	142174	19390.2			Sum	150328	64707.1			Sum	105165	34701.2			Sum	123910	31537.3
Samples	1345	1345			Samples	138	138			Samples	509	509			Samples	142	142

## Sheet: Collagen I
Stats	Area	IOD			Stats	Area	IOD			Stats	Area	IOD			Stats	Area	IOD
Min	10	1.33625			Min	10	1.59633			Min	10	1.54562			Min	10	1.40561
(Obj.#)	13	1319			(Obj.#)	24	696			(Obj.#)	604	5821			(Obj.#)	134	1932
Max	908	146.777			Max	54230	13720.9			Max	26555	6188.98			Max	63060	13599.5
(Obj.#)	9788	9788			(Obj.#)	149	149			(Obj.#)	963	963			(Obj.#)	1064	1064
Range	898	145.441			Range	54220	13719.3			Range	26545	6187.44			Range	63050	13598.1
Mean	28.8297	4.54153			Mean	487.952	120.542			Mean	151.236	34.0862			Mean	260.868	50.3082
Std.Dev	44.6613	7.1723			Std.Dev	3714.08	928.119			Std.Dev	1256.9	292.801			Std.Dev	2690.96	570.192
Sum	21334	13360.7			Sum	314729	77749.7			Sum	76374	47213.6			Sum	259042	49956
Samples	740	740			Samples	645	645			Samples	505	505			Samples	993	993
Area	1280*960	1228800	piexls		Area	1280*960	1228800	piexls		Area	1280*960	1228800	piexls		Area	1280*960	1228800	piexls
Sham	IOD/Area	0.010873			Vehicle	IOD/Area	0.0632729			FPS	IOD/Area	0.0384225			RAP	IOD/Area	0.0406543
		0.00908614					0.066026					0.0322615					0.0251881
		0.0140935					0.0602429					0.0249838					0.0343991
		0.016932					0.078943					0.039726					0.038931
		0.019683					0.061056					0.029672					0.031893
Stats	Area	IOD			Stats	Area	IOD			Stats	Area	IOD			Stats	Area	IOD
Min	10	1.3065			Min	10	1.45958			Min	10	1.45714			Min	10	1.86927
(Obj.#)	294	1791			(Obj.#)	49	2157			(Obj.#)	219	4185			(Obj.#)	5	1486
Max	331	66.341			Max	113774	26281.8			Max	87175	19548.3			Max	15677	4184.87
(Obj.#)	492	1261			(Obj.#)	858	858			(Obj.#)	2507	2507			(Obj.#)	2429	2429
Range	321	65.0345			Range	113764	26280.3			Range	87165	19546.9			Range	15667	4183.01
Mean	42.9451	7.10395			Mean	564.153	125.012			Mean	148.246	32.1516			Mean	161.448	41.3237
Std.Dev	56.8915	10.089			Std.Dev	5863.63	1342.41			Std.Dev	2483.79	556.888			Std.Dev	955.377	249.75
Sum	7043	11165			Sum	366135	81132.7			Sum	182787	39643			Sum	81854	30951.1
Samples	164	164			Samples	649	649			Samples	1233	1233			Samples	507	507
Stats	Area	IOD			Stats	Area	IOD			Stats	Area	IOD			Stats	Area	IOD
Min	10	1.08885			Min	10	1.64109			Min	10	1.87584			Min	10	1.66597
(Obj.#)	62	5927			(Obj.#)	113	1226			(Obj.#)	116	897			(Obj.#)	11	8757
Max	5279	738.495			Max	86047	21470.8			Max	6220	1544.71			Max	21019	4982.43
(Obj.#)	32	32			(Obj.#)	1207	1207			(Obj.#)	395	395			(Obj.#)	1502	1502
Range	5269	737.406			Range	86037	21469.2			Range	6210	1542.83			Range	21009	4980.77
Mean	70.4131	9.43764			Mean	398.692	97.5316			Mean	159.526	39.0512			Mean	128.962	28.5413
Std.Dev	209.386	28.7088			Std.Dev	4020.37	999.83			Std.Dev	458.905	114.672			Std.Dev	894.196	216.744
Sum	129208	17318.1			Sum	302607	74026.5			Sum	43710	30700			Sum	190992	42269.7
Samples	1835	1835			Samples	759	759			Samples	274	274			Samples	1481	1481
