# Supplementary material for: Fucoidan Alleviates Renal Fibrosis in Diabetic Kidney Disease via Inhibition of NLRP3 Inflammasome-Mediated Podocyte Pyroptosis
Source: Front Pharmacol. 2022 Mar 18;13:790937. doi: 10.3389/fphar.2022.790937 (PMC8972405; doi:10.3389/fphar.2022.790937)
Supplement: Supplementary file 15 [file DataSheet2.ZIP › Original data of Figure 2/Figure 2E-F.xlsx]

## Sheet: Collagen I and FN
	FN	GAPDH	比值
Sham	63.354	78.82	0.803781
Vehicle	99.731	80.553	1.23808
FPS	60.349	76.305	0.790892
RAP	57.095	83.266	0.685694
Sham	48.719	78.82	0.618105
Vehicle	86.579	80.553	1.07481
FPS	43.526	76.305	0.570421
RAP	44.775	83.266	0.537734
Sham	71.994	107.678	0.668605
Vehicle	122.314	106.029	1.15359
FPS	88.621	104.799	0.845628
RAP	96.464	113.367	0.8509
	Collagen I	GAPDH	比值
Sham	78.168	78.82	0.991728
Vehicle	117.75	80.553	1.46177
FPS	77.422	76.305	1.01464
RAP	76.908	83.266	0.923642
Sham	64.43	97.358	0.661784
Vehicle	86.761	81.243	1.06792
FPS	53.84	79.151	0.680219
RAP	64.798	75.487	0.858399
Sham	100.156	107.678	0.930144
Vehicle	131.806	106.029	1.24311
FPS	94.855	104.799	0.905114
RAP	86.194	113.367	0.760309
