# Supplementary material for: Fucoidan Alleviates Renal Fibrosis in Diabetic Kidney Disease via Inhibition of NLRP3 Inflammasome-Mediated Podocyte Pyroptosis
Source: Front Pharmacol. 2022 Mar 18;13:790937. doi: 10.3389/fphar.2022.790937 (PMC8972405; doi:10.3389/fphar.2022.790937)
Supplement: Supplementary file 16 [file DataSheet15.ZIP]

Archive with 9 entries (6 files):
- Original data of Supplementary Figure 2-3 and Figure Legends/
- Original data of Supplementary Figure 2-3 and Figure Legends/Original data of Supplementary Figure 2/
- Original data of Supplementary Figure 2-3 and Figure Legends/Original data of Supplementary Figure 2/Supplementary Figure 2A and B.xlsx
- Original data of Supplementary Figure 2-3 and Figure Legends/Original data of Supplementary Figure 3/
- Original data of Supplementary Figure 2-3 and Figure Legends/Original data of Supplementary Figure 3/Supplementary Figure 3A and B.xlsx
- Original data of Supplementary Figure 2-3 and Figure Legends/Original data of Supplementary Figure 3/Supplementary Figure 3D (FPS).tif
- Original data of Supplementary Figure 2-3 and Figure Legends/Original data of Supplementary Figure 3/Supplementary Figure 3D (Sham).tif
- Original data of Supplementary Figure 2-3 and Figure Legends/Original data of Supplementary Figure 3/Supplementary Figure 3D (Vehicle).tif
- Original data of Supplementary Figure 2-3 and Figure Legends/Revised 790937 (edition 3) Supplementary Figure Legends.docx
