# Supplementary material for: Fucoidan Alleviates Renal Fibrosis in Diabetic Kidney Disease via Inhibition of NLRP3 Inflammasome-Mediated Podocyte Pyroptosis
Source: Front Pharmacol. 2022 Mar 18;13:790937. doi: 10.3389/fphar.2022.790937 (PMC8972405; doi:10.3389/fphar.2022.790937)
Supplement: Supplementary file 16 [file DataSheet15.ZIP › Original data of Supplementary Figure 2-3 and Figure Legends/Original data of Supplementary Figure 2/Supplementary Figure 2A and B.xlsx]

## Sheet: FPS-CCK8
FPS
0.1%DMSO	4.08	1	4.35	1	4.23	1
HG	1.87	0.4583	1.36	0.3126	2.09	0.4941
15	3.15	0.7721	3.02	0.6943	3.11	0.7352
20	3.68	0.9019	3.45	0.7931	3.66	0.8652
25	2.98	0.7303	3.11	0.7149	3.05	0.721

## Sheet: RAP-CCK8
RAP
0.1%DMSO	2.88	1	3.05	1	2.95	1
HG	1.19	0.4132	1.21	0.3967	1.28	0.4339
15	2.26	0.7869	2.48	0.8131	2.35	0.7966
20	2.62	0.9097	2.78	0.9114	2.58	0.8745
25	1.96	0.6805	1.89	0.6196	2.06	0.6983
