# Supplementary material for: Fucoidan Alleviates Renal Fibrosis in Diabetic Kidney Disease via Inhibition of NLRP3 Inflammasome-Mediated Podocyte Pyroptosis
Source: Front Pharmacol. 2022 Mar 18;13:790937. doi: 10.3389/fphar.2022.790937 (PMC8972405; doi:10.3389/fphar.2022.790937)
Supplement: Supplementary file 16 [file DataSheet15.ZIP › Original data of Supplementary Figure 2-3 and Figure Legends/Original data of Supplementary Figure 3/Supplementary Figure 3A and B.xlsx]

## Sheet: ALT
Groups		ALT
		Week4
Sham		92.4
Sham		57.3
Sham		83.5
Sham		102.4
Sham		88.1
Vehicle	13	94
Vehicle	15	47.3
Vehicle	17	98.4
Vehicle	24	82.3
Vehicle	26	66.1
FPS	3	103.5
FPS	5	60.2
FPS	8	96.6
FPS	18	54.3
FPS	20	53.2
RAP	6	57.6
RAP	7	63.3
RAP	11	85.1
RAP	16	105.7
RAP	21	69.9

## Sheet: AST
Groups		AST
		Week4
Sham		120.7
Sham		168.3
Sham		127.9
Sham		190.3
Sham		142
Vehicle	13	117.3
Vehicle	15	122.2
Vehicle	17	194.5
Vehicle	24	181.2
Vehicle	26	125.4
FPS	3	167.4
FPS	5	134.7
FPS	8	138.1
FPS	18	136.4
FPS	20	194.4
RAP	6	149.1
RAP	7	144.7
RAP	11	169.1
RAP	16	199.6
RAP	21	155.8
