# Supplementary material for: Fucoidan Alleviates Renal Fibrosis in Diabetic Kidney Disease via Inhibition of NLRP3 Inflammasome-Mediated Podocyte Pyroptosis
Source: Front Pharmacol. 2022 Mar 18;13:790937. doi: 10.3389/fphar.2022.790937 (PMC8972405; doi:10.3389/fphar.2022.790937)
Supplement: Supplementary file 17 [file DataSheet5.ZIP]

Archive with 32 entries (31 files):
- Original data of Figure 5/
- Original data of Figure 5/Figure 5A-CD2AP-1.tif
- Original data of Figure 5/Figure 5A-CD2AP-2.tif
- Original data of Figure 5/Figure 5A-CD2AP-3.tif
- Original data of Figure 5/Figure 5A-CD2AP-original image-1.jpg
- Original data of Figure 5/Figure 5A-CD2AP-original image-2.jpg
- Original data of Figure 5/Figure 5A-CD2AP-original image-3.jpg
- Original data of Figure 5/Figure 5A-GAPDH-1.jpg
- Original data of Figure 5/Figure 5A-GAPDH-2.jpg
- Original data of Figure 5/Figure 5A-GAPDH-3.jpg
- Original data of Figure 5/Figure 5A-GAPDH-original image-1.jpg
- Original data of Figure 5/Figure 5A-GAPDH-original image-2.jpg
- Original data of Figure 5/Figure 5A-GAPDH-original image-3.jpg
- Original data of Figure 5/Figure 5A-neph1-1.tif
- Original data of Figure 5/Figure 5A-neph1-2.tif
- Original data of Figure 5/Figure 5A-neph1-3.tif
- Original data of Figure 5/Figure 5A-neph1-original image-1.jpg
- Original data of Figure 5/Figure 5A-neph1-original image-2.jpg
- Original data of Figure 5/Figure 5A-neph1-original image-3.jpg
- Original data of Figure 5/Figure 5A-nephrin-1.tif
- Original data of Figure 5/Figure 5A-nephrin-2.tif
- Original data of Figure 5/Figure 5A-nephrin-3.jpg
- Original data of Figure 5/Figure 5A-nephrin-origianl image-1.jpg
- Original data of Figure 5/Figure 5A-nephrin-origianl image-2.jpg
- Original data of Figure 5/Figure 5A-nephrin-origianl image-3.jpg
- Original data of Figure 5/Figure 5A-podocin-1.tif
- Original data of Figure 5/Figure 5A-podocin-2.tif
- Original data of Figure 5/Figure 5A-podocin-3.tif
- Original data of Figure 5/Figure 5A-podocin-original image-1.jpg
- Original data of Figure 5/Figure 5A-podocin-original image-2.jpg
- Original data of Figure 5/Figure 5A-podocin-original image-3.jpg
- Original data of Figure 5/Figure 5B-F.xlsx
