# Supplementary material for: Fucoidan Alleviates Renal Fibrosis in Diabetic Kidney Disease via Inhibition of NLRP3 Inflammasome-Mediated Podocyte Pyroptosis
Source: Front Pharmacol. 2022 Mar 18;13:790937. doi: 10.3389/fphar.2022.790937 (PMC8972405; doi:10.3389/fphar.2022.790937)
Supplement: Supplementary file 17 [file DataSheet5.ZIP › Original data of Figure 5/Figure 5B-F.xlsx]

## Sheet: podocin GAPDH
	podocin	GAPDH	比值
Sham	91.905	76.472	1.20181
Vehicle	43.267	97.538	0.443591
FPS	70.861	81.542	0.869012
RAP	73.078	81.542	0.896201
Sham	54.601	49.786	1.09671
Vehicle	25.287	67.949	0.372147
FPS	67.036	56.161	1.19364
RAP	72.793	62.423	1.16612
Sham	74.492	101.274	0.735549
Vehicle	38.303	106.527	0.359561
FPS	82.523	90.054	0.916372
RAP	94.63	101.356	0.93364

## Sheet: CD2AP GAPDH
	CD2AP	GAPDH	比值
Sham	70.792	82.5	0.858085
Vehicle	23.445	90.44	0.259233
FPS	79.634	72.72	1.09508
RAP	41.194	95.65	0.430674
Sham	90.091	67.21	1.34044
Vehicle	61.361	74.49	0.823748
FPS	77.955	62.73	1.24271
RAP	39.129	59.45	0.658183
Sham	76.516	85.97	0.890031
Vehicle	45.576	92.3	0.493781
FPS	73.505	80.22	0.916293
RAP	65.047	99.11	0.656311

## Sheet: nephrin GAPDH
	nephrin	GAPDH	比值
Sham	100.22	82.5	1.21479
Vehicle	95.423	90.44	1.0551
FPS	81.128	72.72	1.11562
RAP	81.012	85.65	0.945849
Sham	101.676	67.21	1.51281
Vehicle	104.078	74.49	1.39721
FPS	97.651	62.73	1.55669
RAP	102.818	69.45	1.48046
Sham	130.383	95.97	1.35858
Vehicle	99.429	92.3	1.07724
FPS	97.281	80.22	1.21268
RAP	108.679	99.11	1.09655

## Sheet: neph1 GAPDH
	neph1	GAPDH	比值
Sham	80.12	85.35	0.938723
Vehicle	63.48	82.33	0.771043
FPS	83.12	80.37	1.03422
RAP	75.33	83.09	0.906607
Sham	78.48	80.39	0.976241
Vehicle	58.25	82.02	0.710193
FPS	87.63	84.9	1.03216
RAP	73.49	80.11	0.917364
Sham	83.11	73.14	1.13631
Vehicle	68.23	76.03	0.897409
FPS	90.2	84.53	1.06708
RAP	86.38	77.73	1.11128

## Sheet: UAlb
Groups	number	Before modeling	Week0	Week2	Week4
		UAlb	UAlb	UAlb	UAlb
Sham		2.5	3.8	3.3	3.5
Sham		2.9	3.5	2.8	2.8
Sham		3.8	3.1	2.9	3.4
Sham		2.7	2.4	2.5	2.9
Sham		4.2	3.6	3.7	4
Vehicle	13	3.9	20.4	25.2	33.8
Vehicle	15	3.4	32.6	30.6	25.2
Vehicle	17	2.9	28.1	24.4	34.2
Vehicle	24	2.8	16.4	17.1	20.6
Vehicle	26	3.7	14.9	14.3	18.5
FPS	3	2.6	12.8	12.4	9.8
FPS	5	3.2	23.7	20.3	17
FPS	8	3.5	27.3	28.6	24.9
FPS	18	2.9	18.1	20.3	15.3
FPS	20	3.4	24.9	22	19.3
RAP	6	4	20.6	24.2	22.8
RAP	7	3.1	29.1	29.4	18.2
RAP	11	2.9	24	26.2	24.3
RAP	16	3.2	23.6	20.3	16.7
RAP	21	3.5	16.8	17.5	13.1
		Before modeling									Week0
		Week2									Week4
