# Supplementary material for: Fucoidan Alleviates Renal Fibrosis in Diabetic Kidney Disease via Inhibition of NLRP3 Inflammasome-Mediated Podocyte Pyroptosis
Source: Front Pharmacol. 2022 Mar 18;13:790937. doi: 10.3389/fphar.2022.790937 (PMC8972405; doi:10.3389/fphar.2022.790937)
Supplement: Supplementary file 18 [file DataSheet7.ZIP]

Archive with 34 entries (33 files):
- Original data of Figure 7/
- Original data of Figure 7/Figure 7A-DAPI (FPS).tif
- Original data of Figure 7/Figure 7A-DAPI (RAP).tif
- Original data of Figure 7/Figure 7A-DAPI (Sham).tif
- Original data of Figure 7/Figure 7A-DAPI (Vehicle).tif
- Original data of Figure 7/Figure 7A-GSDMD -N(Vehicle).tif
- Original data of Figure 7/Figure 7A-GSDMD-N (FPS).tif
- Original data of Figure 7/Figure 7A-GSDMD-N (RAP).tif
- Original data of Figure 7/Figure 7A-GSDMD-N (Sham).tif
- Original data of Figure 7/Figure 7A-Merge (FPS)× 100.tif
- Original data of Figure 7/Figure 7A-Merge (FPS)× 400.tif
- Original data of Figure 7/Figure 7A-Merge (RAP)× 100.tif
- Original data of Figure 7/Figure 7A-Merge (RAP)× 400.tif
- Original data of Figure 7/Figure 7A-Merge (Sham)× 100.tif
- Original data of Figure 7/Figure 7A-Merge (Sham)× 400.tif
- Original data of Figure 7/Figure 7A-Merge (Vehicel)× 100.tif
- Original data of Figure 7/Figure 7A-Merge (Vehicel)× 400.tif
- Original data of Figure 7/Figure 7A-ZO-1 (RAP).tif
- Original data of Figure 7/Figure 7A-ZO-1 (Sham).tif
- Original data of Figure 7/Figure 7A-ZO-1(FPS).tif
- Original data of Figure 7/Figure 7A-ZO-1(Vehicle).tif
- Original data of Figure 7/Figure 7B and D.xlsx
- Original data of Figure 7/Figure 7C-GAPDH-1.jpg
- Original data of Figure 7/Figure 7C-GAPDH-2.jpg
- Original data of Figure 7/Figure 7C-GAPDH-3.jpg
- Original data of Figure 7/Figure 7C-GSDMD and GSDMD-N-1.tif
- Original data of Figure 7/Figure 7C-GSDMD and GSDMD-N-2.tif
- Original data of Figure 7/Figure 7C-GSDMD and GSDMD-N-3.tif
- Original data of Figure 7/Figure 7C-GSDMD and GSDMD-N-original image-1.tif
- Original data of Figure 7/Figure 7C-GSDMD and GSDMD-N-original image-2.tif
- Original data of Figure 7/Figure 7C-GSDMD and GSDMD-N-original image-3.tif
- Original data of Figure 7/Figure 7C-original image-1.jpg
- Original data of Figure 7/Figure 7C-original image-2.jpg
- Original data of Figure 7/Figure 7C-original image-3.jpg
