# Supplementary material for: Fucoidan Alleviates Renal Fibrosis in Diabetic Kidney Disease via Inhibition of NLRP3 Inflammasome-Mediated Podocyte Pyroptosis
Source: Front Pharmacol. 2022 Mar 18;13:790937. doi: 10.3389/fphar.2022.790937 (PMC8972405; doi:10.3389/fphar.2022.790937)
Supplement: Supplementary file 18 [file DataSheet7.ZIP › Original data of Figure 7/Figure 7B and D.xlsx]

## Sheet: IF
Sham	Vehicle	FPS	RAP
1.319	10.495	5.104	5.16
1.437	11.083	6.05	3.696
1.927	9.175	3.783	4.883

## Sheet: GSDMD and GSDMD-N GAPDH
	GSDMD-N	GSDMD	rate
Sham	144261	88036	1.63866
Vehicle	250268	89628	2.7923
FPS	157202	75507	2.08195
RAP	168804	89998	1.87564
Sham	151041	82907	1.82181
Vehicle	308916	93032	3.32053
FPS	177762	66508	2.67279
RAP	129919	78309	1.65906
Sham	160704	88021	1.82575
Vehicle	223245	65419	3.41254
FPS	142074	81329	1.7469
RAP	138025	92939	1.48511
